# Supplementary material for: 21st-century modeled permafrost carbon emissions accelerated by abrupt thaw beneath lakes
Source: Nat Commun. 2018 Aug 15;9:3262. doi: 10.1038/s41467-018-05738-9 (PMC6093858; doi:10.1038/s41467-018-05738-9)
Supplement: Supplementary file 4 — Supplementary Data 1 [file 41467_2018_5738_MOESM4_ESM.xlsx]

## Sheet: Supplementary Data 1
(a) RCP4.5
		AThaw							CLM		AThaw							CLM		AThaw							CLM		AThaw							CLM		AThaw							CLM		21st century AThaw % increase to CLM emissions/RF
Year		Tg CO2 yr-1									Tg CH4 yr-1									Tg C-CO2e yr-1 †									Cum. Pg C-CO2e †									RF (W m-2)									Tg C-CO2e yr-1 †	Cum. Pg C-CO2e †	RF (W m-2)
1951		0.162562	(	0.068497	-	0.388667	)		-54.2092		0.0102203	(	0.00412187	-	0.0225467	)		5.28053		0.122381	(	0.0501571	-	0.278175	)		25.5397		0.000703257	(	0.000285734	-	0.00157872	)		-0.00212922		4.54329e-06	(	1.8682e-06	-	1.02067e-05	)		0.00171475
1954		0.169664	(	0.0719987	-	0.41492	)		74.6398		0.0107893	(	0.00425587	-	0.023284	)		5.46393		0.128663	(	0.0521353	-	0.290965	)		62.0809		0.00107982	(	0.000439172	-	0.00243243	)		0.0422629		1.0469e-05	(	4.26272e-06	-	2.33756e-05	)		0.00464761
1957		0.182332	(	0.075306	-	0.440513	)		-23.5102		0.0114748	(	0.00457947	-	0.0250493	)		5.27209		0.137353	(	0.0555085	-	0.311426	)		33.8477		0.00147885	(	0.000600638	-	0.00333602	)		0.0303711		1.55481e-05	(	6.27221e-06	-	3.44752e-05	)		0.00675262
1960		0.195459	(	0.0812387	-	0.470617	)		24.8725		0.0120233	(	0.00501493	-	0.026504	)		4.57101		0.145122	(	0.0604519	-	0.330744	)		41.6893		0.00190256	(	0.000774578	-	0.00429927	)		0.0114955		2.0049e-05	(	8.08609e-06	-	4.44466e-05	)		0.00796476
1963		0.214654	(	0.086922	-	0.501233	)		8.41466		0.0130431	(	0.00533053	-	0.0287427	)		4.25698		0.158144	(	0.0644119	-	0.356189	)		34.8028		0.00235746	(	0.000961874	-	0.00532967	)		0.0367532		2.41045e-05	(	9.81545e-06	-	5.3571e-05	)		0.0089182
1966		0.228224	(	0.0945083	-	0.541163	)		-75.6015		0.014176	(	0.00583773	-	0.031644	)		4.43107		0.170496	(	0.0703541	-	0.389235	)		13.2187		0.00285042	(	0.00116402	-	0.00644781	)		0.000876774		2.80617e-05	(	1.14523e-05	-	6.24695e-05	)		0.00927634
1969		0.252043	(	0.102498	-	0.609363	)		-100.37		0.01582	(	0.006396	-	0.034692	)		3.66056		0.189546	(	0.0767962	-	0.431111	)		0.579839		0.00339048	(	0.00138475	-	0.00767833	)		-0.0161522		3.20648e-05	(	1.31137e-05	-	7.1629e-05	)		0.00956497
1972		0.288343	(	0.112625	-	0.689517	)		-126.771		0.0175813	(	0.00722467	-	0.0389787	)		2.36971		0.212896	(	0.0858862	-	0.485705	)		-16.478		0.00399414	(	0.00162877	-	0.00905355	)		-0.0765352		3.64092e-05	(	1.48606e-05	-	8.13509e-05	)		0.0089326
1975		0.323979	(	0.131212	-	0.781917	)		48.8362		0.020192	(	0.00802667	-	0.045	)		2.56651		0.242551	(	0.0970795	-	0.556886	)		32.9178		0.00467731	(	0.00190322	-	0.0106174	)		-0.0575575		4.12434e-05	(	1.68167e-05	-	9.23448e-05	)		0.00812463
1978		0.365596	(	0.148064	-	0.908123	)		-100.048		0.0232027	(	0.0091964	-	0.0507773	)		2.20308		0.276892	(	0.110608	-	0.635424	)		-10.4622		0.00545648	(	0.00221475	-	0.0124059	)		-0.0866512		4.69135e-05	(	1.90104e-05	-	0.000105277	)		0.00761458
1981		0.430797	(	0.170665	-	1.04892	)		18.089		0.026736	(	0.0108176	-	0.0601667	)		2.17072		0.321656	(	0.129152	-	0.745525	)		21.5098		0.0063543	(	0.00257439	-	0.0144773	)		-0.112152		5.35721e-05	(	2.16089e-05	-	0.000120251	)		0.00678152
1984		0.498153	(	0.199657	-	1.22085	)		35.4626		0.030524	(	0.0122047	-	0.069364	)		1.566		0.368952	(	0.147651	-	0.862649	)		21.6302		0.00739021	(	0.0029896	-	0.0168896	)		-0.118512		6.13984e-05	(	2.47565e-05	-	0.00013857	)		0.00614984
1987		0.579407	(	0.232456	-	1.42446	)		-157.749		0.035508	(	0.0140573	-	0.0816813	)		1.2543		0.429172	(	0.170744	-	1.01224	)		-33.4443		0.0085874	(	0.00346719	-	0.0197019	)		-0.177897		7.04607e-05	(	2.8339e-05	-	0.00016014	)		0.00532033
1990		0.680533	(	0.266878	-	1.6779	)		118.169		0.0406427	(	0.016268	-	0.0959013	)		1.15857		0.495962	(	0.197013	-	1.18995	)		41.0751		0.0099751	(	0.00401883	-	0.0230052	)		-0.130235		8.11576e-05	(	3.25292e-05	-	0.0001861	)		0.00464147
1993		0.802927	(	0.319264	-	1.96526	)		-35.9009		0.0478693	(	0.018776	-	0.1115	)		1.23545		0.584528	(	0.230452	-	1.38743	)		-0.356782		0.0115958	(	0.00466002	-	0.0268713	)		-0.104522		9.36249e-05	(	3.74489e-05	-	0.000216968	)		0.00449342
1996		0.938153	(	0.373817	-	2.33567	)		-69.8134		0.0573413	(	0.0224373	-	0.130813	)		0.93263		0.693739	(	0.27329	-	1.63594	)		-11.9181		0.0135132	(	0.00541564	-	0.0314063	)		-0.146608		0.000108816	(	4.33053e-05	-	0.000253134	)		0.00371584
1999		1.08746	(	0.431567	-	2.75876	)		44.1909		0.06666	(	0.0261667	-	0.15408	)		0.920545		0.80562	(	0.317518	-	1.929	)		19.0817		0.0157623	(	0.00630185	-	0.0367537	)		-0.101034		0.000127331	(	5.04675e-05	-	0.000296125	)		0.00346396
2002		5.52273	(	2.15699	-	13.1263	)		97.341		0.39172	(	0.16088	-	0.848013	)		0.538467		4.49752	(	1.81681	-	10.0556	)		30.6595		0.023717	(	0.00950334	-	0.0547307	)		-0.0428066		0.000190255	(	7.59423e-05	-	0.00043608	)		0.00326386
2005		10.5772	(	4.2691	-	24.618	)		60.3349		0.730413	(	0.326387	-	1.52267	)		0.691617		8.4624	(	3.65671	-	18.3416	)		21.7364		0.0431569	(	0.0177136	-	0.0973266	)		-0.0290946		0.000445186	(	0.000183751	-	0.000983285	)		0.00281361
2008		15.3307	(	6.32023	-	35.2682	)		177.869		1.04672	(	0.490253	-	2.11253	)		1.0977		12.1742	(	5.46745	-	25.7507	)		56.8923		0.0741118	(	0.0313999	-	0.163465	)		0.0634775		0.000870541	(	0.000376793	-	0.00186599	)		0.00304907
2011		19.4374	(	8.54187	-	42.8817	)		240.137		1.3676	(	0.658573	-	2.6248	)		1.22358		15.7446	(	7.35871	-	31.7389	)		74.8357		0.11599	(	0.0506391	-	0.249699	)		0.181124		0.00142074	(	0.000638309	-	0.00296191	)		0.00361758
2014		23.9356	(	10.6784	-	54.0907	)		9.76418		1.6432	(	0.822667	-	3.16067	)		1.72464		19.076	(	9.19448	-	38.888	)		15.833		0.168221	(	0.0754689	-	0.35564	)		0.225993		0.00206412	(	0.000956152	-	0.00418855	)		0.00409297
2017		28.6774	(	12.7538	-	64.2033	)		294.708		1.9828	(	1.00195	-	3.84413	)		2.58236		22.9625	(	11.1295	-	46.8652	)		100.095		0.231279	(	0.105955	-	0.48427	)		0.44037		0.00277325	(	0.00131916	-	0.00556064	)		0.00554655
2020		33.9794	(	15.6251	-	76.8863	)		2.00756		2.34907	(	1.20616	-	4.618	)		3.35316		27.2054	(	13.4721	-	56.2337	)		26.1534		0.30653	(	0.142857	-	0.638918	)		0.565936		0.00356765	(	0.00172907	-	0.00712916	)		0.0071545		1.02844	0.532731	0.498658
2023		40.007	(	18.4327	-	92.301	)		72.5515		2.77813	(	1.40173	-	5.5588	)		4.07015		32.1258	(	15.7312	-	67.622	)		50.8679		0.395527	(	0.186662	-	0.824702	)		0.614183		0.00445661	(	0.00218973	-	0.00893622	)		0.00825044		0.620836	0.63319	0.540166
2026		46.849	(	21.252	-	109.479	)		-16.6782		3.2692	(	1.60667	-	6.5264	)		3.62797		37.7418	(	18.0651	-	79.696	)		23.1559		0.500329	(	0.237357	-	1.04568	)		0.622171		0.00546259	(	0.0026899	-	0.0110274	)		0.00913509		1.61022	0.790667	0.597978
2029		55.6417	(	24.7801	-	127.281	)		233.044		3.80493	(	1.82333	-	7.6504	)		3.51771		44.2309	(	20.6818	-	93.1342	)		90.4201		0.623288	(	0.295477	-	1.30492	)		0.788932		0.00660351	(	0.00322875	-	0.0133953	)		0.0103457		0.476484	0.77479	0.638286
2032		65.6663	(	28.8141	-	147.946	)		455.63		4.3744	(	2.09493	-	8.87893	)		3.75828		51.3135	(	23.8561	-	108.152	)		152.962		0.766604	(	0.362284	-	1.60685	)		1.08355		0.00788802	(	0.00381593	-	0.0160773	)		0.0122748		0.322508	0.690928	0.642621
2035		75.8047	(	33.4312	-	172.293	)		135.878		5.06853	(	2.4352	-	10.2901	)		3.0596		59.3792	(	27.7137	-	125.568	)		60.4218		0.932643	(	0.439639	-	1.95743	)		1.20675		0.00932831	(	0.0044793	-	0.0191054	)		0.0131456		0.960874	0.753301	0.709615
2038		86.7827	(	37.862	-	200.185	)		215.799		5.8624	(	2.79947	-	11.9491	)		2.83118		68.4354	(	31.7037	-	145.843	)		80.4742		1.12437	(	0.528765	-	2.36455	)		1.31979		0.010966	(	0.0052405	-	0.0225508	)		0.013269		0.827225	0.828731	0.826439
2041		100.672	(	43.3033	-	231.799	)		160.798		6.74173	(	3.17373	-	13.8213	)		3.64635		78.9383	(	36.0458	-	168.763	)		71.6989		1.34543	(	0.630389	-	2.83646	)		1.41553		0.0128286	(	0.00609466	-	0.0264953	)		0.0135647		1.07119	0.922828	0.945734
2044		114.939	(	49.5073	-	266.101	)		148.526		7.68013	(	3.61227	-	15.916	)		4.30563		89.9953	(	41.0866	-	194.113	)		73.3864		1.59883	(	0.746088	-	3.38077	)		1.6012		0.0149316	(	0.00704327	-	0.0309924	)		0.0148843		1.19074	0.966575	1.00318
2047		130.277	(	55.7077	-	304.209	)		430.547		8.5952	(	4.11067	-	18.0493	)		5.17356		101.166	(	46.5835	-	220.797	)		156.929		1.88557	(	0.877593	-	4.00314	)		1.8792		0.0172558	(	0.00810805	-	0.0360574	)		0.0169138		0.615142	0.967429	1.02022
2050		146.366	(	62.9017	-	345.29	)		212.315		9.55333	(	4.6076	-	20.2933	)		5.05419		112.871	(	52.3403	-	249.137	)		96.4996		2.20662	(	1.02598	-	4.70804	)		2.11187		0.0197637	(	0.00929439	-	0.0416415	)		0.018824		1.12611	1.00383	1.04992
2053		165.099	(	70.4697	-	388.52	)		427.745		10.7101	(	5.1348	-	22.664	)		4.96499		126.813	(	58.4302	-	279.031	)		154.572		2.56615	(	1.19213	-	5.50029	)		2.4315		0.0224803	(	0.0105887	-	0.0477331	)		0.020714		0.779815	1.00954	1.08527
2056		182.391	(	78.2467	-	429.55	)		217.404		11.8185	(	5.64147	-	25.2373	)		5.0846		139.994	(	64.4203	-	309.871	)		98.1199		2.96636	(	1.37641	-	6.38365	)		2.63429		0.0254511	(	0.0119819	-	0.0543372	)		0.0219469		1.36705	1.07375	1.15967
2059		200.306	(	85.5837	-	471.937	)		235.213		12.942	(	6.13253	-	28.1587	)		4.74174		153.459	(	70.1713	-	343.74	)		100.359		3.40654	(	1.5783	-	7.36406	)		2.90729		0.028613	(	0.0134461	-	0.061505	)		0.0232993		1.46085	1.11312	1.22806
2062		219.626	(	92.455	-	512.343	)		176.487		13.9733	(	6.61027	-	30.6173	)		3.71423		166.603	(	75.6934	-	373.535	)		76.4961		3.88663	(	1.79709	-	8.43998	)		3.04383		0.0319272	(	0.0149587	-	0.0692046	)		0.0232612		2.08454	1.20998	1.37255
2065		236.724	(	99.3703	-	556.087	)		336.233		14.956	(	7.03693	-	32.9147	)		3.8597		178.77	(	80.8376	-	403.008	)		121.174		4.40469	(	2.03189	-	9.60479	)		3.26533		0.0353263	(	0.0164969	-	0.0771287	)		0.0236147		1.39671	1.27433	1.49594
2068		251.761	(	106.447	-	584.503	)		372.796		15.8333	(	7.4644	-	34.8547	)		5.2351		189.571	(	86.0319	-	425.573	)		141.649		4.95721	(	2.2822	-	10.8477	)		3.52029		0.0387514	(	0.0180386	-	0.085103	)		0.0247175		1.25838	1.32585	1.56777
2071		264.444	(	112.05	-	611.233	)		249.131		16.788	(	7.86253	-	36.4093	)		6.53577		200.32	(	90.6002	-	444.735	)		117.854		5.54204	(	2.54714	-	12.1531	)		3.73034		0.0421663	(	0.0195797	-	0.0928674	)		0.026353		1.60179	1.3955	1.60006
2074		274.897	(	117.051	-	623.773	)		121.987		17.6747	(	8.2448	-	38.2093	)		6.95162		209.942	(	94.8833	-	461.9	)		86.3543		6.15744	(	2.82537	-	13.5131	)		3.93045		0.0455879	(	0.0211033	-	0.100342	)		0.0281065		2.3004	1.46878	1.62197
2077		285.417	(	122.657	-	643.72	)		395.28		18.2907	(	8.52533	-	39.4533	)		7.57056		217.515	(	98.5545	-	476.84	)		165.615		6.79862	(	3.11553	-	14.9212	)		4.198		0.0489373	(	0.0225897	-	0.107558	)		0.030286		1.22145	1.5154	1.61584
2080		296.094	(	126.65	-	645.517	)		396.884		18.6693	(	8.83373	-	39.9213	)		8.42382		223.319	(	101.999	-	480.904	)		172.568		7.45987	(	3.41635	-	16.3578	)		4.40222		0.0520823	(	0.0240136	-	0.114211	)		0.0322499		1.19942	1.58338	1.61496
2083		302.775	(	131.025	-	652.557	)		405.738		19.0507	(	9.1	-	40.6347	)		8.99065		228.053	(	105.225	-	488.271	)		179.312		8.13693	(	3.72719	-	17.8116	)		4.77345		0.0549703	(	0.0253889	-	0.12011	)		0.0353681		1.17428	1.58849	1.55424
2086		306.995	(	134.82	-	661.43	)		455.306		19.1427	(	9.2312	-	41.1053	)		8.36049		229.906	(	107.262	-	494.285	)		188.018		8.82387	(	4.04592	-	19.2854	)		5.1618		0.0575885	(	0.026686	-	0.125486	)		0.0381006		1.12404	1.58908	1.51149
2089		309.291	(	136.921	-	665.097	)		125.438		19.2853	(	9.378	-	40.9227	)		7.33494		231.622	(	108.956	-	493.89	)		90.2225		9.51616	(	4.37025	-	20.7677	)		5.36972		0.0598832	(	0.0278685	-	0.130232	)		0.0386865		2.40448	1.64571	1.54791
2092		313.848	(	138.893	-	660.77	)		261.845		19.312	(	9.55333	-	40.6293	)		6.82785		233.068	(	110.833	-	490.47	)		123.552		10.2132	(	4.69993	-	22.2442	)		5.55557		0.06192	(	0.0289688	-	0.134175	)		0.0387572		1.75173	1.70594	1.59764
2095		317.167	(	140.705	-	675.767	)		310.897		19.424	(	9.74573	-	40.2427	)		6.90948		234.829	(	112.796	-	491.608	)		137.553		10.915	(	5.03537	-	23.7173	)		5.80523		0.0637341	(	0.0300199	-	0.13743	)		0.0392674		1.57825	1.74303	1.62308
2098		322.395	(	142.949	-	678.223	)		404.403		19.428	(	9.88013	-	40.128	)		7.8442		236.285	(	114.434	-	491.402	)		170.193		11.6217	(	5.37622	-	25.1918	)		6.09404		0.0653854	(	0.0310287	-	0.14021	)		0.0404425		1.27294	1.7666	1.61675
2101		323.646	(	145.783	-	683.357	)		381.014		19.7373	(	10.1007	-	39.868	)		7.55265		238.988	(	116.891	-	490.817	)		161.588		12.3346	(	5.72321	-	26.6652	)		6.41378		0.0669319	(	0.0320026	-	0.142659	)		0.0418266		1.35757	1.77996	1.60022
21st century (years 2020 to 2100) median																																															1.21044	1.16155	1.30031
Late century (years 2050 to 2100) maximum																																															2.40448	1.77996	1.62308
	(68% uncertainty range)																																														(115% - 522%)	(85% - 395%)	(76% to 350%)
(b) RCP8.5
		AThaw							CLM		AThaw							CLM		AThaw							CLM		AThaw							CLM		AThaw							CLM		21st century AThaw % increase to CLM emissions/RF
Year		Tg CO2 yr-1									Tg CH4 yr-1									Tg C-CO2e yr-1 †									Cum. Pg C-CO2e †									RF (W m-2)									Tg C-CO2e yr-1 †	Cum. Pg C-CO2e †	RF (W m-2)
1951		0.162561	(	0.068497	-	0.388667	)		-54.2092		0.0102203	(	0.00412187	-	0.0225467	)		5.28053		0.122381	(	0.0501571	-	0.278175	)		25.5397		0.000703254	(	0.000285734	-	0.00157872	)		-0.00212922		4.54328e-06	(	1.8682e-06	-	1.02067e-05	)		0.00171475
1954		0.169666	(	0.0719987	-	0.41492	)		74.6398		0.0107893	(	0.00425587	-	0.023284	)		5.46393		0.128664	(	0.0521353	-	0.290965	)		62.0809		0.00107982	(	0.000439172	-	0.00243243	)		0.0422629		1.0469e-05	(	4.26272e-06	-	2.33756e-05	)		0.00464761
1957		0.182331	(	0.075306	-	0.440513	)		-23.5102		0.0114748	(	0.00457947	-	0.0250493	)		5.27209		0.137352	(	0.0555085	-	0.311426	)		33.8477		0.00147885	(	0.000600638	-	0.00333602	)		0.0303711		1.55481e-05	(	6.27221e-06	-	3.44752e-05	)		0.00675262
1960		0.195457	(	0.0812387	-	0.470617	)		24.8725		0.0120233	(	0.00501493	-	0.026504	)		4.57101		0.145121	(	0.0604519	-	0.330744	)		41.6893		0.00190256	(	0.000774578	-	0.00429927	)		0.0114955		2.0049e-05	(	8.08609e-06	-	4.44466e-05	)		0.00796476
1963		0.214655	(	0.086922	-	0.501233	)		8.41466		0.0130431	(	0.00533053	-	0.0287427	)		4.25698		0.158144	(	0.0644119	-	0.356189	)		34.8028		0.00235745	(	0.000961874	-	0.00532967	)		0.0367532		2.41045e-05	(	9.81545e-06	-	5.3571e-05	)		0.0089182
1966		0.228226	(	0.0945083	-	0.541163	)		-75.6015		0.014176	(	0.00583773	-	0.031644	)		4.43107		0.170496	(	0.0703541	-	0.389235	)		13.2187		0.00285041	(	0.00116402	-	0.00644781	)		0.000876774		2.80617e-05	(	1.14523e-05	-	6.24695e-05	)		0.00927634
1969		0.252042	(	0.102498	-	0.609363	)		-100.37		0.01582	(	0.006396	-	0.034692	)		3.66056		0.189546	(	0.0767962	-	0.431111	)		0.579839		0.00339048	(	0.00138475	-	0.00767833	)		-0.0161522		3.20648e-05	(	1.31137e-05	-	7.1629e-05	)		0.00956497
1972		0.288345	(	0.112625	-	0.689517	)		-126.771		0.0175813	(	0.00722467	-	0.0389787	)		2.36971		0.212897	(	0.0858862	-	0.485705	)		-16.478		0.00399414	(	0.00162877	-	0.00905355	)		-0.0765352		3.64092e-05	(	1.48606e-05	-	8.13509e-05	)		0.0089326
1975		0.323979	(	0.131212	-	0.781917	)		48.8362		0.020192	(	0.00802667	-	0.045	)		2.56651		0.242551	(	0.0970795	-	0.556886	)		32.9178		0.00467731	(	0.00190322	-	0.0106174	)		-0.0575575		4.12434e-05	(	1.68167e-05	-	9.23448e-05	)		0.00812463
1978		0.365597	(	0.148064	-	0.908123	)		-100.048		0.0232027	(	0.0091964	-	0.0507773	)		2.20308		0.276892	(	0.110608	-	0.635424	)		-10.4622		0.00545648	(	0.00221475	-	0.0124059	)		-0.0866512		4.69135e-05	(	1.90104e-05	-	0.000105277	)		0.00761458
1981		0.430779	(	0.170665	-	1.04892	)		18.089		0.026736	(	0.0108176	-	0.0601667	)		2.17072		0.321651	(	0.129152	-	0.745525	)		21.5098		0.00635429	(	0.00257439	-	0.0144773	)		-0.112152		5.3572e-05	(	2.16089e-05	-	0.000120251	)		0.00678152
1984		0.49814	(	0.199657	-	1.22085	)		35.4626		0.030524	(	0.0122047	-	0.069364	)		1.566		0.368949	(	0.147651	-	0.862649	)		21.6302		0.00739019	(	0.0029896	-	0.0168896	)		-0.118512		6.13983e-05	(	2.47565e-05	-	0.00013857	)		0.00614984
1987		0.579395	(	0.232456	-	1.42446	)		-157.749		0.035508	(	0.0140573	-	0.0816813	)		1.2543		0.429169	(	0.170744	-	1.01224	)		-33.4443		0.00858737	(	0.00346719	-	0.0197019	)		-0.177897		7.04605e-05	(	2.8339e-05	-	0.00016014	)		0.00532033
1990		0.680534	(	0.266878	-	1.6779	)		118.169		0.0406427	(	0.016268	-	0.0959013	)		1.15857		0.495962	(	0.197013	-	1.18995	)		41.0751		0.00997507	(	0.00401883	-	0.0230052	)		-0.130235		8.11574e-05	(	3.25292e-05	-	0.0001861	)		0.00464147
1993		0.802938	(	0.319264	-	1.96526	)		-35.9009		0.0478693	(	0.018776	-	0.1115	)		1.23545		0.584531	(	0.230452	-	1.38743	)		-0.356782		0.0115958	(	0.00466002	-	0.0268713	)		-0.104522		9.36248e-05	(	3.74489e-05	-	0.000216968	)		0.00449342
1996		0.938139	(	0.373817	-	2.33567	)		-69.8114		0.0573413	(	0.0224373	-	0.130813	)		0.931916		0.693735	(	0.27329	-	1.63594	)		-11.923		0.0135132	(	0.00541564	-	0.0314063	)		-0.146613		0.000108815	(	4.33053e-05	-	0.000253134	)		0.0037158
1999		1.08745	(	0.431567	-	2.75876	)		43.8519		0.06666	(	0.0261667	-	0.15408	)		1.04381		0.805617	(	0.317518	-	1.929	)		19.9306		0.0157622	(	0.00630185	-	0.0367537	)		-0.100184		0.000127331	(	5.04675e-05	-	0.000296125	)		0.00348724
2002		5.52364	(	2.15725	-	13.1278	)		95.5267		0.391773	(	0.160907	-	0.848133	)		1.19822		4.49817	(	1.81708	-	10.057	)		35.2028		0.0237179	(	0.00950375	-	0.0547327	)		-0.0382606		0.000190262	(	7.59458e-05	-	0.000436095	)		0.00345288
2005		10.602	(	4.2867	-	24.677	)		58.0705		0.732227	(	0.327093	-	1.52707	)		1.51505		8.48301	(	3.6669	-	18.3913	)		27.4069		0.0431897	(	0.0177297	-	0.0974051	)		-0.0234188		0.000445463	(	0.00018387	-	0.000983948	)		0.00340075
2008		15.4507	(	6.36093	-	35.4856	)		92.8119		1.0534	(	0.493133	-	2.1276	)		1.96229		12.258	(	5.50055	-	25.925	)		40.2971		0.0743012	(	0.0314809	-	0.16388	)		0.0467898		0.000872589	(	0.000377657	-	0.00187073	)		0.00398101
2011		19.6776	(	8.65113	-	43.417	)		-27.7109		1.38347	(	0.666773	-	2.658	)		2.24125		15.9313	(	7.45112	-	32.1385	)		9.55747		0.116585	(	0.0509084	-	0.250975	)		-0.00447037		0.00142801	(	0.000641567	-	0.00297788	)		0.00404051
2014		24.4155	(	10.8794	-	55.3923	)		12.0874		1.67973	(	0.838093	-	3.22987	)		2.65415		19.4858	(	9.36709	-	39.7714	)		23.5646		0.169711	(	0.0761357	-	0.35884	)		0.0590324		0.00208306	(	0.000964968	-	0.0042283	)		0.00480803
2017		29.6473	(	13.149	-	66.6417	)		263.457		2.05187	(	1.03151	-	3.98747	)		3.70203		23.7544	(	11.4631	-	48.6247	)		100.122		0.234571	(	0.107381	-	0.491434	)		0.23705		0.00281638	(	0.00133809	-	0.00564926	)		0.00633055
2020		35.6409	(	16.3647	-	81.8107	)		139.095		2.48267	(	1.27465	-	4.90573	)		4.68967		28.6788	(	14.1968	-	59.774	)		73.747		0.313221	(	0.145871	-	0.654032	)		0.420321		0.00365587	(	0.00176867	-	0.00731616	)		0.00858221		0.38045	0.734896	0.425982
2023		43.3033	(	19.6112	-	101.028	)		405.529		3.02773	(	1.5096	-	6.01933	)		4.71468		34.9309	(	16.8764	-	73.5188	)		146.602		0.408635	(	0.192481	-	0.853971	)		0.673543		0.00462958	(	0.00226998	-	0.00930279	)		0.0108975		0.229531	0.595844	0.424831
2026		52.0785	(	23.3977	-	122.305	)		71.5407		3.6652	(	1.75933	-	7.41947	)		4.11801		42.192	(	19.8161	-	90.0137	)		50.9577		0.52432	(	0.247519	-	1.09927	)		0.841884		0.00578284	(	0.00282928	-	0.0116944	)		0.0126354		0.812847	0.610155	0.45767
2029		64.4145	(	28.3184	-	148.841	)		345.621		4.3924	(	2.06333	-	9.02587	)		4.4434		51.1096	(	23.4796	-	109.518	)		128.192		0.664272	(	0.312463	-	1.39857	)		1.07831		0.0071448	(	0.00345277	-	0.0145849	)		0.013912		0.385001	0.601478	0.513572
2032		79.682	(	34.3497	-	182.552	)		337.479		5.42013	(	2.52573	-	10.9717	)		5.19188		63.1216	(	28.6555	-	133.571	)		131.687		0.835619	(	0.390665	-	1.7632	)		1.33034		0.00877584	(	0.0041807	-	0.0180503	)		0.0157342		0.462082	0.611098	0.557755
2035		97.7764	(	41.745	-	226.142	)		381.444		6.67547	(	3.05747	-	13.6293	)		5.71375		77.6426	(	34.7329	-	165.754	)		147.662		1.04677	(	0.485748	-	2.21219	)		1.63393		0.010802	(	0.0050778	-	0.0222735	)		0.0179931		0.504527	0.620675	0.600341
2038		119.165	(	50.908	-	279.323	)		340.583		8.15693	(	3.75013	-	16.816	)		5.98947		94.7887	(	42.5214	-	204.592	)		138.624		1.30541	(	0.601629	-	2.76771	)		1.88001		0.0132981	(	0.00617546	-	0.0275453	)		0.0198483		0.655544	0.670195	0.669986
2041		146.594	(	62.018	-	341.18	)		455.017		10.0672	(	4.56133	-	20.7173	)		6.9498		116.857	(	51.746	-	251.254	)		177.167		1.62288	(	0.743031	-	3.45148	)		2.25143		0.0163577	(	0.00753043	-	0.0340572	)		0.0225271		0.62595	0.692036	0.726136
2044		178.497	(	74.8257	-	414.59	)		522.554		12.2021	(	5.58573	-	25.3413	)		7.20169		141.861	(	63.0617	-	306.586	)		197.51		2.01096	(	0.915242	-	4.28824	)		2.61786		0.0201175	(	0.00918764	-	0.0420391	)		0.0252677		0.676261	0.733415	0.796174
2047		217.887	(	90.7353	-	505.413	)		605.799		14.7413	(	6.85427	-	30.8373	)		8.19841		171.994	(	77.0877	-	373.325	)		227.824		2.48174	(	1.12547	-	5.3081	)		3.13		0.0246334	(	0.0112279	-	0.0517255	)		0.0288142		0.703221	0.75157	0.854905
2050		257.286	(	109.043	-	598.18	)		344.911		17.6	(	8.19387	-	36.4853	)		8.905		204.569	(	92.3103	-	441.755	)		162.068		3.04658	(	1.37956	-	6.53072	)		3.47657		0.030009	(	0.0137065	-	0.0632522	)		0.0317243		1.18218	0.825238	0.945932
2053		299.413	(	131.278	-	684.31	)		500.414		21.08	(	9.55373	-	42.2053	)		8.23531		242.633	(	108.759	-	508.925	)		199.364		3.71739	(	1.68117	-	7.95674	)		3.87801		0.0363249	(	0.0165878	-	0.076357	)		0.0344302		1.1238	0.895966	1.05503
2056		333.811	(	156.897	-	755.957	)		549.462		23.176	(	11.2699	-	46.4453	)		8.14712		268.02	(	128.851	-	560.843	)		212.068		4.48336	(	2.03758	-	9.5614	)		4.17791		0.0434269	(	0.0198815	-	0.0904856	)		0.0360354		1.15465	0.996751	1.20512
2059		369.545	(	182.017	-	789.763	)		699.508		25.6533	(	12.9101	-	49.3907	)		7.79817		296.683	(	148.227	-	592.555	)		250.325		5.33042	(	2.4532	-	11.2915	)		4.83412		0.0506462	(	0.0236549	-	0.104528	)		0.0394031		1.07154	1.01833	1.28534
2062		379.886	(	195.32	-	847.293	)		1237.56		26.4453	(	14.0347	-	49.6533	)		8.96124		305.551	(	160.443	-	610.251	)		405.947		6.23377	(	2.9162	-	13.0957	)		5.79004		0.0577852	(	0.0276842	-	0.117424	)		0.0443793		0.655604	0.987614	1.30208
2065		399.797	(	201.025	-	854.003	)		1569.69		26.8733	(	14.8453	-	50.24	)		10.5282		314.25	(	168.189	-	616.561	)		508.494		7.16347	(	3.40915	-	14.9359	)		6.93696		0.0640604	(	0.0316068	-	0.128397	)		0.0508111		0.527235	0.942964	1.26075
2068		395.481	(	204.046	-	824.267	)		893.626		25.92	(	14.2013	-	48.7813	)		11.0641		305.793	(	164.096	-	597.312	)		328.205		8.09354	(	3.90758	-	16.7567	)		7.65786		0.0692463	(	0.0350286	-	0.137397	)		0.0549402		0.823652	0.963582	1.26039
2071		383.347	(	196.409	-	806.85	)		1234.18		24.5987	(	13.2745	-	47.128	)		11.6362		292.393	(	154.935	-	579.937	)		425.453		8.99082	(	4.38613	-	18.5226	)		8.51298		0.0728665	(	0.0373925	-	0.143898	)		0.0594131		0.594631	0.961879	1.22644
2074		362.038	(	185.313	-	767.47	)		1122.9		23.5547	(	12.1108	-	44.0453	)		12.6115		278.61	(	143.022	-	545.656	)		402.551		9.84732	(	4.83306	-	20.211	)		9.47084		0.0751077	(	0.0387146	-	0.148078	)		0.0647595		0.602008	0.946274	1.15979
2077		344.132	(	175.072	-	713.753	)		1460.14		21.8213	(	11.3401	-	40.2293	)		13.4013		260.49	(	134.344	-	501.866	)		500.558		10.656	(	5.24911	-	21.7823	)		10.6972		0.0762214	(	0.0391859	-	0.149623	)		0.0713859		0.445183	0.907129	1.06774
2080		325.127	(	168.663	-	652.3	)		1367.1		19.6813	(	10.8928	-	36.4053	)		13.9826		238.965	(	129.18	-	455.904	)		479.622		11.4052	(	5.6444	-	23.2189	)		11.9029		0.0761034	(	0.0392143	-	0.148716	)		0.0776801		0.430244	0.873437	0.979702
2083		312.109	(	159.284	-	603.57	)		1393.47		17.9747	(	10.2529	-	32.7773	)		14.3902		222.382	(	121.736	-	414.91	)		489.927		12.0972	(	6.02077	-	24.5252	)		13.2042		0.0749327	(	0.0389959	-	0.145885	)		0.0841978		0.391285	0.833762	0.88996
2086		300.638	(	155.166	-	555.207	)		1574.01		16.648	(	10.0368	-	29.728	)		14.5559		209.122	(	118.963	-	378.434	)		540.428		12.7444	(	6.38182	-	25.7152	)		14.5534		0.0731945	(	0.0385863	-	0.14175	)		0.0907522		0.328383	0.794291	0.806532
2089		285.491	(	151.129	-	519.347	)		2154.97		16.008	(	9.74547	-	27.392	)		15.5859		200.104	(	115.637	-	350.815	)		706.737		13.3583	(	6.73372	-	26.809	)		16.0972		0.0712925	(	0.0381908	-	0.136957	)		0.0984176		0.229487	0.749527	0.724387
2092		271.801	(	149.318	-	487.373	)		2450.67		15.4267	(	9.62893	-	26.3667	)		15.6602		191.931	(	114.253	-	334.265	)		787.95		13.9463	(	7.07856	-	27.8367	)		17.9263		0.0695283	(	0.0378134	-	0.132213	)		0.107373		0.191938	0.699015	0.647537
2095		266.958	(	149.347	-	480.627	)		2188.29		15.3373	(	9.51453	-	25.0147	)		16.1115		189.928	(	113.387	-	322.101	)		719.84		14.5191	(	7.42002	-	28.8212	)		19.906		0.0680061	(	0.0375255	-	0.127987	)		0.116654		0.211449	0.651516	0.582971
2098		266.447	(	150.168	-	473.733	)		2931.23		14.652	(	9.272	-	24.2	)		16.3037		184.555	(	111.759	-	314	)		923.927		15.0808	(	7.75774	-	29.7754	)		22.2008		0.0667697	(	0.0372871	-	0.124211	)		0.127347		0.150073	0.602847	0.524311
2101		262.765	(	151.067	-	458.81	)		3104.75		14.5187	(	9.2416	-	23.6653	)		16.3602		182.533	(	111.772	-	305.847	)		971.684		15.6315	(	8.09304	-	30.7051	)		24.4812		0.0656411	(	0.0370825	-	0.121025	)		0.137173		0.138681	0.563094	0.478528
21st century (years 2020 to 2100) median																																															0.515881	0.750548	0.801353
Late century (years 2050 to 2100) maximum																																															1.18218	1.01833	1.30208
	(68% uncertainty range)																																														(49% - 235%)	(48% - 221%)	(62% to 265%)
[truncated: 2 more columns]
