# Supplementary material for: 21st-century modeled permafrost carbon emissions accelerated by abrupt thaw beneath lakes
Source: Nat Commun. 2018 Aug 15;9:3262. doi: 10.1038/s41467-018-05738-9 (PMC6093858; doi:10.1038/s41467-018-05738-9)
Supplement: Supplementary file 5 — Supplementary Data 2 [file 41467_2018_5738_MOESM5_ESM.xlsx]

## Sheet: Sheet1
Lake	Field date	Bubble gas type	δ13C (‰)	14C age (years BP)	±	Fraction modern	±	Lab ID
Claudi	2008-11-06	CH4	-67.57	41300	440	0.0058	0.0003	OS-76886
Claudi	2008-11-06	CH4	-68.31	40400	520	0.0065	0.0004	OS-76810
Claudi	2008-11-05	CH4	-69.44	40000	340	0.0069	0.0003	OS-76887
Claudi	2008-11-05	CH4	-66.06	31700	150	0.0193	0.0004	OS-76906
Claudi	2008-11-05	CH4	-62.17	28100	160	0.0302	0.0006	OS-76885
Claudi	2008-11-06	CH4	-71.01	24900	130	0.0448	0.0007	OS-76884
Claudi	2008-11-06	CH4	-67.61	22400	95	0.0618	0.0007	OS-76809
Claudi	2008-11-06	CH4	-66.79	20400	80	0.0794	0.0008	OS-76813
Claudi	2008-11-05	CH4	-69	18300	75	0.1025	0.001	OS-76986
Claudi	2008-11-06	CH4	-70.49	17900	100	0.1074	0.0013	OS-76909
Claudi	2008-11-06	CH4	-72.21	15350	60	0.1483	0.0011	OS-76908
Claudi	2008-11-06	CH4	-71.2	13700	75	0.182	0.0017	OS-76907
Smith	2009-10-25	CH4	-60.894	2450	25	0.737	0.0023	OS-86223
Tube Dispenser	2003-05-10	CH4	-71.65	35260	570	0.0124068	0.000871475	UCIAMS-7138
Shuchi	2003-12-27	CH4	n.d.	42900	2200	0	0	UCIAMS-
Shuchi	2003-05-12	CH4	-80.39	42800	1400	0.004855	0.000862685	UCIAMS-7132
Shuchi	2004-02-21	CH4	n.d.	41200	1800	0	0	UCIAMS-
Shuchi	2004-04-27	CH4	n.d.	39500	1400	0	0	UCIAMS-
Shuchi	2003-10-15	CH4	-79.91	39120	920	0.00767437	0.000870823	UCIAMS-7136
Shuchi	2003-06-16	CH4	-79.53	38670	860	0.00811285	0.000863732	UCIAMS-7133
Shuchi	2003-07-23	CH4	n.d.	37920	780	0.00890829	0.000861161	UCIAMS-7134
Shuchi	2003-09-06	CH4	-80.39	35570	590	0.0119389	0.000868988	UCIAMS-7135
Shuchi	2003-05-10	CH4	-76.71	22050	120	0.06423	0.0009379	UCIAMS-7137
Shuchi	2003-07-23	CH4	-81.82	12285	40	0.216686	0.00103774	UCIAMS-7142
Shuchi	2003-07-29	CH4	-62.89	11355	40	0.24333	0.00107125	UCIAMS-7140
Shuchi	2003-07-23	CH4	-75.33	8185	40	0.361039	0.00177683	UCIAMS-7146
Shuchi	2003-07-23	CH4	-62.76	5590	20	0.49855	0.00123989	UCIAMS-7139
Goldstream	2008-10-28	CH4	-75.68	30800	140	0.0215	0.0004	OS-76991
Goldstream	2011-10-22	CH4	-76.6905	28400	110	0.0291	0.0004	OS-97032
Goldstream	2009-12-17	CH4	-75.403	27800	130	0.0314	0.0005	OS-86258
Goldstream	2008-06-05	CH4	-74.98	27400	150	0.033	0.0006	OS-76982
Goldstream	2009-12-17	CH4	-76.246	27300	110	0.0335	0.0004	OS-86213
Goldstream	2004-11-01	CH4	n.d.	26020	100	0.0392	0.0005	UCIAMS-17626
Goldstream	2010-04-14	CH4	-69.0615	21400	100	0.07	0.0009	OS-92712
Goldstream	2011-10-22	CH4	-69.781	21400	70	0.0701	0.0006	OS-97034
Goldstream	2009-12-18	CH4	-68.4485	21100	80	0.0719	0.0007	OS-86219
Goldstream	2009-04-29	CH4	-68.682	20200	75	0.0811	0.0008	OS-86224
Goldstream	2009-08-14	CH4	-68.6535	17150	75	0.1184	0.0011	OS-85705
Goldstream	2010-03-09	CH4	-69.6405	16100	60	0.1345	0.001	OS-85706
Goldstream	2009-12-09	CH4	-68.851	16050	55	0.1355	0.001	OS-86210
Goldstream	2010-04-22	CH4	-68.8535	15650	55	0.1424	0.0009	OS-92665
Goldstream	2010-01-19	CH4	-69.3145	15200	60	0.1505	0.0011	OS-85693
Goldstream	2008-07-22	CH4	-65.8	14800	70	0.1585	0.0014	OS-76989
Goldstream	2009-08-14	CH4	-68.2665	14550	50	0.1637	0.001	OS-86214
Goldstream	2010-02-05	CH4	-69.1215	14250	50	0.1692	0.0011	OS-85707
Goldstream	2009-12-11	CH4	-69.255	14200	50	0.1707	0.001	OS-86218
Goldstream	2011-10-23	CH4	-70.211	14150	50	0.1718	0.0011	OS-97025
Goldstream	2009-08-27	CH4	-67.8885	13550	55	0.1851	0.0013	OS-86216
Goldstream	2009-12-16	CH4	-69.4935	10750	45	0.2616	0.0015	OS-86212
Goldstream	2009-10-29	CH4	-66.641	10650	40	0.2647	0.0013	OS-92599
Goldstream	2009-12-17	CH4	-71.3185	8800	35	0.3343	0.0015	OS-86211
Goldstream	2008-05-05	CH4	-71.66	8110	160	0.364521	0.00695047	UCIAMS-61460
Goldstream	2009-08-14	CH4	-54.6155	3010	30	0.6876	0.0025	OS-86267
Goldstream	2009-08-27	CH4	-65.492	2170	25	0.7629	0.0026	OS-85696
Jaeger	2008-10-24	CH4	-69.6	37100	360	0.0099	0.0004	OS-76814
Jaeger	2008-10-24	CH4	-65.15	36000	310	0.0113	0.0004	OS-77152
Jaeger	2009-04-21	CH4	-71.11	35100	270	0.0126	0.0004	OS-76889
Jaeger	2008-10-25	CH4	-70.06	29500	170	0.0255	0.0006	OS-76808
Jaeger	2009-04-21	CH4	-67.28	28200	170	0.0298	0.0006	OS-76987
Jaeger	2008-10-24	CH4	-65.49	27800	140	0.0314	0.0006	OS-76807
Jaeger	2008-10-24	CH4	-70.95	17100	85	0.1191	0.0013	OS-76883
Jaeger	2008-10-24	CH4	-71.98	11550	45	0.2372	0.0014	OS-76888
Jaeger	2008-10-24	CH4	-67.57	10350	45	0.2763	0.0016	OS-76806
Jaeger	2008-10-27	CH4	-62.17	8550	35	0.3448	0.0016	OS-76983
Jaeger	2008-10-24	CH4	-64.81	7930	40	0.3724	0.0019	OS-76985
Rhonda	2008-11-06	CH4	-64.05	11850	50	0.2292	0.0015	OS-76984
Rhonda	2008-11-03	CH4	-64.06	10550	50	0.2687	0.0017	OS-76812
Rhonda	2008-11-06	CH4	-62.02	10450	40	0.2716	0.0014	OS-77151
Rhonda	2008-11-06	CH4	-65.13	7880	35	0.3749	0.0017	OS-76811
Squid	2016-10-17	CH4	-72.8752	6440	20	0.44843	0.000848962	UCIAMS-184262
Eagle	2016-10-18	CH4	-65.715	10125	25	0.283551	0.000753593	UCIAMS-184266
Eagle	2016-10-18	CH4	-60.331	8350	20	0.353715	0.000758555	UCIAMS-184267
GS East NewLake 3	2016-10-17	CH4	-72.1095	7490	20	0.393674	0.000796226	UCIAMS-184261
Big Trail	2016-10-18	CH4	-61.7716	7465	20	0.394733	0.000791754	UCIAMS-184263
Big Trail	2016-10-18	CH4	-59.8762	6290	15	0.456923	0.000840428	UCIAMS-184264
Big Trail	2016-10-18	CH4	-69.1178	7400	20	0.398161	0.000826487	UCIAMS-184265
Squid	2016-10-17	CO2	-3.61171	2510	15	0.73179	0.0012158	UCIAMS-184270
Eagle	2016-10-18	CO2	-5.03608	3420	15	0.653305	0.00115402	UCIAMS-184274
Eagle	2016-10-18	CO2	-2.10535	2825	15	0.703319	0.00121929	UCIAMS-184275
GS East NewLake 3	2016-10-17	CO2	-3.74534	1625	20	0.8168	0.00155072	UCIAMS-184269
Big Trail	2016-10-18	CO2	0.418697	5615	15	0.497124	0.000908709	UCIAMS-184271
Big Trail	2016-10-18	CO2	1.72949	4630	15	0.562033	0.000974726	UCIAMS-184272
Big Trail	2016-10-18	CO2	0.837408	4250	15	0.58898	0.00107823	UCIAMS-184273
